# Supplementary material for: Advancing smart city factories: enhancing industrial mechanical operations via deep learning techniques
Source: Front Artif Intell. 2024 Nov 6;7:1398126. doi: 10.3389/frai.2024.1398126 (PMC11576463; doi:10.3389/frai.2024.1398126)
Supplement: Supplementary file 1 [file Table_1.XLSX]

## Sheet: Sheet1
	Ownership	Agent	Type of Rent	Reward	Mobility of Agent	Impact on society	Key authors
	Classical Epoch
	Capitalists	Capital	Capital Rent	Interest	Mobile	Affects capital distribution and accumulation	Smith (1776); Marx (1867)
	Landowners	Land	Land Rent	Rent from land use	Immobile	Sapes agricultural practices and rural economies	Ricardo (1817); Mill (1848); George (1879)
	Workers	Labor	Labor Rent	Wages	Mobile	Impacts labor markets and standards of living (e.g., wages, employement rates)	Marx (1867); Mill (1848); Keynes (1936)
	Economic Agents	Space	Location Rent	Premium from location advantage	Immobile	Determines population distribution and economic activity (e.g., industrialization, trade)	von Thünen (1826) Christaller (1933)
	Intermediary Epoch
	Government	Government bodies	Urbanization Rent	Rent from urban development	Immobile	Shapes urban and infrastructure (e.g., transportation & urban planning)	Burgess (1925); Hoyt (1939); Tiebout (1956)
	Real Estate Developers	Various Classes of Properties	Real Estate Rent	Rent from property development	Immobile	Drives real estate markets and housing prices	Moses (1936); Jacobs (1961)
	Creators and Patent Holders	Intellectual Property	Intellectual Property Rent	Royalties from intelliectual property	Mobile	Drives innovatical and technological advancements (e.g., Patents & Copyrights)	Machlup (1962); Arrow (1962)
	Financial Institutions	Financial derivatives	Derivatives Rent	Profits from financial market speculation	Mobile	Influences financial markets and investment strategies	Merton (1973); Black & scholes (1973)
	Commodity and Services	Utility Attribute Contributions	Utility Attribute Rent	PCI utility contributions by commodification & servitization	Mobile	Affects consumer choices (e.g., a sweempool contribution to the total PCI of a dwelling)	Lancaster (1966); Burawoy (1985); Vandermerwe & Rada (1988)
	Contemporary Epoch
	Organization and Corporation	Management	Entrepreneurial Rent	Excess profits from better management & innovation	Mobile	Economic growth, labor & innovation cycles	Drucker (1985); Porter (1985); Fisher and Lentz, 1990;
	Platform Providers	Shared Assets	Shared Asset Rent	Fees from facilitating shared asset usage	Mobile	Changes sharing economy dynamics	Sundararajan (2016); Van Alstyne (2016); O'Reilly (2017)
	Artists	Art Objects	Art-Rent	Art-Rent rewarding artists for their creativity & imagination	Mobile	Affects cultural development and art markets	Özdilek (2023)
	Community and Nature	Natural and Communal Services	Sustainable Land Rent (SLR)	SLR rewarding community and nature	Mobile	Impacts on environment conservation and sustainability	Özdilek (2024)
	Data & Digital Plateform Owners	User Data (Information)	Sustainable Digital Rent (SDR)	Monetization of data, E-Com Analytics, Social Media	Mobile	Transfromation of digital economy, data monetization practices
