# Supplementary material for: Advancing smart city factories: enhancing industrial mechanical operations via deep learning techniques
Source: Front Artif Intell. 2024 Nov 6;7:1398126. doi: 10.3389/frai.2024.1398126 (PMC11576463; doi:10.3389/frai.2024.1398126)
Supplement: Supplementary file 2 [file Data_Sheet_1.xlsx]

## Sheet: Table 1
	Ownership	Agent	Type of Rent	Reward	Mobility of Agent	Impact on society	Key authors
	Classical Epoch
	Capitalists	Capital	Capital Rent	Interest	Mobile	Affects capital distribution and accumulation	Smith (1776); Marx (1867)
	Landowners	Land	Land Rent	Rent from land use	Immobile	Sapes agricultural practices and rural economies	Ricardo (1817); Mill (1848); George (1879)
	Workers	Labor	Labor Rent	Wages	Mobile	Impacts labor markets and standards of living (e.g., wages, employement rates)	Marx (1867); Mill (1848); Keynes (1936)
	Economic Agents	Space	Location Rent	Premium from location advantage	Immobile	Determines population distribution and economic activity (e.g., industrialization, trade)	von Thünen (1826) Christaller (1933)
	Intermediary Epoch
	Government	Government bodies	Urbanization Rent	Rent from urban development	Immobile	Shapes urban and infrastructure (e.g., transportation & urban planning)	Burgess (1925); Hoyt (1939); Tiebout (1956)
	Real Estate Developers	Various Classes of Properties	Real Estate Rent	Rent from property development	Immobile	Drives real estate markets and housing prices	Moses (1936); Jacobs (1961)
	Creators and Patent Holders	Intellectual Property	Intellectual Property Rent	Royalties from intelliectual property	Mobile	Drives innovatical and technological advancements (e.g., Patents & Copyrights)	Machlup (1962); Arrow (1962)
	Financial Institutions	Financial derivatives	Derivatives Rent	Profits from financial market speculation	Mobile	Influences financial markets and investment strategies	Merton (1973); Black & scholes (1973)
	Commodity and Services	Utility Attribute Contributions	Utility Attribute Rent	PCI utility contributions by commodification & servitization	Mobile	Affects consumer choices (e.g., a sweempool contribution to the total PCI of a dwelling)	Lancaster (1966); Burawoy (1985); Vandermerwe & Rada (1988)
	Contemporary Epoch
	Organization and Corporation	Management	Entrepreneurial Rent	Excess profits from better management & innovation	Mobile	Economic growth, labor & innovation cycles	Drucker (1985); Porter (1985); Fisher and Lentz, 1990;
	Platform Providers	Shared Assets	Shared Asset Rent	Fees from facilitating shared asset usage	Mobile	Changes sharing economy dynamics	Sundararajan (2016); Van Alstyne (2016); O'Reilly (2017)
	Artists	Art Objects	Art-Rent	Art-Rent rewarding artists for their creativity & imagination	Mobile	Affects cultural development and art markets	Özdilek (2023)
	Community and Nature	Natural and Communal Services	Sustainable Land Rent (SLR)	SLR rewarding community and nature	Mobile	Impacts on environment conservation and sustainability	Özdilek (2024)
	Data & Digital Plateform Owners	User Data (Information)	Sustainable Digital Rent (SDR)	Monetization of data, E-Com Analytics, Social Media	Mobile	Transfromation of digital economy, data monetization practices

## Sheet: Table 2
			Comp. 1	Comp. 2	Comp. 3	Comp. 4	Subject
		Artist	Market	Market	J. Pollock	J. Pollock	J. Pollock
		Price (Can. $)	756000	506500	1008000	1085000
		Year of sell	2023	2023	2022	2022
		Size (sq. cm)	4980.33	4208	1533.33	2299	3293.67
		Age	80	78	71	75	74
		Auctioneer-location	Auct.-Loc. A	Auct.-Loc. A	Auct.-Loc. C	Auct.-Loc. D
			Adjustments
		Time	0	0	50400	54250
		Size	-219267	-118863	228843	129307
		Age	-108000	-72000	54000	-18000
		Auctioner-location			90000	30000
		Partial adjustments	-327267	-190863	423243	195557
		Partially adjusted prices	428733	315637	1.43124e+06	1.28056e+06
		Sustainable Artistic Rent (SAR)	1150000	1150000
		Adjusted prices	1.57873e+06	1.46564e+06	1.43124e+06	1.28056e+06
		Total - Adjustments	1.47727e+06	1.34086e+06	423243	231557
		Weighting	0.0835297	0.092027	0.291548	0.532896
		SCA market value	1.36643e+06

## Sheet: Table 3
	Yearly effective gross income	185000
	Capital invested	114085
	Total income minus
	operation expenses (35 %)	64750
	Net operating income	120250
	Minus return to capital
	(9%, plus 1% amortization)	11408.5
	Annual surplus (residual)	108842
	Sustainable Artistic Rent (SAR)	1209350
	(9 % of return)
	ICA market value	1323435
		1323435

## Sheet: Table 4
	Direct cost	Cost new	Effective age	Economic life	Depreciation (%)	Depreciation ($)
	Canvas, papers, materials	8000	5	100	0.05	400
	Paint, bruches, palette, solvant	6000	3	200	0.015	90
	Other hardware & tools	9000	5	200	0.025	225
	Total:	23000				715
	Indirect cost
	Labor - artist	45000		Total replacement cost new		125000
	Management	17000		Physical & functional depreciation (10%)		10915
	Maintenance & reparation	12000		Total replacement depreciated cost		114085
	Storage & shipping	5000		SAR (average from SCA & ICA)		1179675
	Movement & installation	7500		CSA market value		1293760
	Marketing & insurance	15500
	Total:	102000
